# Supplementary material for: Green Synthesis of Gold, Iron and Selenium Nanoparticles Using Phytoconstituents: Preliminary Evaluation of Antioxidant and Biocompatibility Potential
Source: Molecules. 2022 Feb 16;27(4):1334. doi: 10.3390/molecules27041334 (PMC8875721; doi:10.3390/molecules27041334)
Supplement: Supplementary file 1 [file molecules-27-01334-s001.zip]

Archive with 1 entries (1 files):
- molecules-1561296-supplementary.pdf
